# Supplementary material for: Whole-Genome Survey Analyses of Five Goby Species Provide Insights into Their Genetic Evolution and Invasion-Related Genes
Source: Int J Mol Sci. 2024 Mar 14;25(6):3293. doi: 10.3390/ijms25063293 (PMC10970681; doi:10.3390/ijms25063293)
Supplement: Supplementary file 1 [file ijms-25-03293-s001.zip]

Archive with 1 entries (1 files):
- ijms-2856156-supplementary.pdf
